# Supplementary material for: ﻿Scutellaria cavicola (Lamiaceae), a new cave-dwelling species from Northwest Guangxi, China
Source: PhytoKeys. 2025 Sep 12;262:293–304. doi: 10.3897/phytokeys.262.158923 (PMC12449698; doi:10.3897/phytokeys.262.158923)
Supplement: XML Treatment for Scutellaria cavicola [file phytokeys.262.158923-treatment1.xml]

<!DOCTYPE tp:taxon-treatment
  PUBLIC "-//TaxonX//DTD Taxonomic Treatment Publishing DTD v0 20100105//EN" "tax-treatment-NSO.dtd">
<tp:taxon-treatment xmlns:tp="http://www.plazi.org/taxpub"><tp:treatment-meta><kwd-group><label>Taxon classification</label><kwd>
              <named-content content-type="kingdom">Plantae</named-content>
            </kwd><kwd>
              <named-content content-type="order">Lamiales</named-content>
            </kwd><kwd>
              <named-content content-type="family">Lamiaceae</named-content>
            </kwd></kwd-group><mixed-citation publication-type="journal"><person-group><name><surname>Xiong</surname><given-names>Chi</given-names></name><name><surname>Wei</surname><given-names>Zi-Yu</given-names></name><name><surname>Liu</surname><given-names>Rui-Ning</given-names></name><name><surname>Chen</surname><given-names>Feng</given-names></name><name><surname>Fu</surname><given-names>Xiao-Ying</given-names></name><name><surname>Wang</surname><given-names>Yi-Chen</given-names></name><name><surname>Fu</surname><given-names>Long-Fei</given-names></name></person-group><article-title>﻿<italic><tp:taxon-name><tp:taxon-name-part taxon-name-part-type="genus" reg="Scutellaria">Scutellaria</tp:taxon-name-part> <tp:taxon-name-part taxon-name-part-type="species" reg="cavicola">cavicola</tp:taxon-name-part></tp:taxon-name></italic> (<tp:taxon-name><tp:taxon-name-part taxon-name-part-type="family">Lamiaceae</tp:taxon-name-part></tp:taxon-name>), a new cave-dwelling species from Northwest Guangxi, China</article-title><source>PhytoKeys</source><day>12</day><month>09</month><year>2025</year><volume>262</volume><fpage>293</fpage><lpage>304</lpage><pub-id pub-id-type="doi">10.3897/phytokeys.262.158923</pub-id></mixed-citation></tp:treatment-meta><tp:nomenclature><label>﻿</label><tp:taxon-name><object-id xmlns:xlink="http://www.w3.org/1999/xlink" content-type="arpha" xlink:type="simple">DEE15574-35F0-57B8-AFF2-00A0429BD600</object-id>
            <tp:taxon-name-part taxon-name-part-type="genus" reg="Scutellaria">Scutellaria</tp:taxon-name-part>
            <tp:taxon-name-part taxon-name-part-type="species" reg="cavicola">cavicola</tp:taxon-name-part>
            <object-id xmlns:xlink="http://www.w3.org/1999/xlink" content-type="ipni" xlink:type="simple">urn:lsid:ipni.org:names:77369127-1</object-id>
          </tp:taxon-name><tp:taxon-authority>C.Xiong, Z.Y.Wei &amp; L.F.Fu</tp:taxon-authority><tp:taxon-status xmlns:xlink="http://www.w3.org/1999/xlink" xlink:type="simple">sp. nov.</tp:taxon-status><xref ref-type="fig" rid="F2">Figs 2</xref><xref ref-type="fig" rid="F3">, 3</xref></tp:nomenclature><tp:treatment-sec sec-type="diagnosis" id="SECID0EU3AG"><title>Diagnosis.</title><p><italic><tp:taxon-name><tp:taxon-name-part taxon-name-part-type="genus" reg="Scutellaria">Scutellaria</tp:taxon-name-part> <tp:taxon-name-part taxon-name-part-type="species" reg="cavicola">cavicola</tp:taxon-name-part></tp:taxon-name></italic> belongs to <tp:taxon-name><tp:taxon-name-part taxon-name-part-type="genus" reg="Scutellaria">Scutellaria</tp:taxon-name-part> <tp:taxon-name-part taxon-name-part-type="infraspecific-rank">Ser.</tp:taxon-name-part> <tp:taxon-name-part taxon-name-part-type="series" reg="Javanicae">Javanicae</tp:taxon-name-part></tp:taxon-name> C. Y. Wu (<xref ref-type="bibr" rid="B26">Wu and Li 1977</xref>) and exhibits morphological similarities to <italic><tp:taxon-name><tp:taxon-name-part taxon-name-part-type="genus" reg="Scutellaria">S.</tp:taxon-name-part> <tp:taxon-name-part taxon-name-part-type="species" reg="tsinyunensis">tsinyunensis</tp:taxon-name-part></tp:taxon-name></italic> C.Y. Wu &amp; S. Chow (<xref ref-type="bibr" rid="B26">Wu and Li 1977</xref>) (Fig. <xref ref-type="fig" rid="F4">4</xref>). Both species are characterised by certain shared traits, including ligneous stems, leathery or stiffly papery leaves, undulate leaf margins. However, <italic><tp:taxon-name><tp:taxon-name-part taxon-name-part-type="genus" reg="Scutellaria">S.</tp:taxon-name-part> <tp:taxon-name-part taxon-name-part-type="species" reg="cavicola">cavicola</tp:taxon-name-part></tp:taxon-name></italic> differs from <italic><tp:taxon-name><tp:taxon-name-part taxon-name-part-type="genus" reg="Scutellaria">S.</tp:taxon-name-part> <tp:taxon-name-part taxon-name-part-type="species" reg="tsinyunensis">tsinyunensis</tp:taxon-name-part></tp:taxon-name></italic> by its shorter stems (15–30 cm tall vs. 30–60 cm), lamina ovate to triangular-ovate, 14.5–23 × 8.5–14.5 mm (vs. ovate-lanceolate to lanceolate, 40–80 × 15–35 mm), petiole 3–7.5 mm long (vs. sessile or short, 0–4 mm), racemes 1–5 cm long and 3–10 flowers (vs. 8–10 cm, up to 30 flowers). A more detailed comparison of the two species is provided in Table <xref ref-type="table" rid="T2">2</xref>.</p><table-wrap id="T2" position="float" orientation="portrait"><label>Table 2.</label><caption><p>Comparative morphology of <italic><tp:taxon-name><tp:taxon-name-part taxon-name-part-type="genus" reg="Scutellaria">Scutellaria</tp:taxon-name-part> <tp:taxon-name-part taxon-name-part-type="species" reg="cavicola">cavicola</tp:taxon-name-part></tp:taxon-name></italic> to <italic><tp:taxon-name><tp:taxon-name-part taxon-name-part-type="genus" reg="Scutellaria">S.</tp:taxon-name-part> <tp:taxon-name-part taxon-name-part-type="species" reg="tsinyunensis">tsinyunensis</tp:taxon-name-part></tp:taxon-name></italic>.</p></caption><table id="TID0E5HAI" rules="all"><tbody><tr><th rowspan="1" colspan="1">Characters</th><th rowspan="1" colspan="1">
                    <italic>
                      <tp:taxon-name><tp:taxon-name-part taxon-name-part-type="genus" reg="Scutellaria">S.</tp:taxon-name-part> <tp:taxon-name-part taxon-name-part-type="species" reg="cavicola">cavicola</tp:taxon-name-part></tp:taxon-name>
                    </italic>
                  </th><th rowspan="1" colspan="1">
                    <italic>
                      <tp:taxon-name><tp:taxon-name-part taxon-name-part-type="genus" reg="Scutellaria">S.</tp:taxon-name-part> <tp:taxon-name-part taxon-name-part-type="species" reg="tsinyunensis">tsinyunensis</tp:taxon-name-part></tp:taxon-name>
                    </italic>
                  </th></tr><tr><td rowspan="1" colspan="1">height</td><td rowspan="1" colspan="1">15–30 cm</td><td rowspan="1" colspan="1">30–60 cm</td></tr><tr><td rowspan="1" colspan="1">leaf blades</td><td rowspan="1" colspan="1">ovate to triangular-ovate, 14.5–23 × 8.5–14.5 mm, base broadly cuneate, rounded to truncate, apex obtuse to acute</td><td rowspan="1" colspan="1">ovate-lanceolate to lanceolate, 40–80 × 15–35 mm, base roundish to shallowly cordate, apex caudate to caudate-acuminate</td></tr><tr><td rowspan="1" colspan="1">petiole</td><td rowspan="1" colspan="1">3–7.5 mm</td><td rowspan="1" colspan="1">sessile or short, 0–4 mm</td></tr><tr><td rowspan="1" colspan="1">racemes</td><td rowspan="1" colspan="1">1–5 cm, 3–10 flowers</td><td rowspan="1" colspan="1">8–10 cm, up to 30 flowers</td></tr><tr><td rowspan="1" colspan="1">nutlets</td><td rowspan="1" colspan="1">1.22–1.47 × 0.79–0.98 mm</td><td rowspan="1" colspan="1">ca. 2.8 × 1.6 mm</td></tr><tr><td rowspan="1" colspan="1">flowering time</td><td rowspan="1" colspan="1">August to October</td><td rowspan="1" colspan="1">April to May</td></tr><tr><td rowspan="1" colspan="1">distribution</td><td rowspan="1" colspan="1">Linyun, NW. Guangxi</td><td rowspan="1" colspan="1">Beibei &amp; Jiangjin, Chongqing</td></tr></tbody></table></table-wrap><fig id="F2" position="float" orientation="portrait"><object-id xmlns:xlink="http://www.w3.org/1999/xlink" content-type="doi" xlink:type="simple">10.3897/phytokeys.262.158923.figure2</object-id><object-id xmlns:xlink="http://www.w3.org/1999/xlink" content-type="arpha" xlink:type="simple">3BC294D3-E0E7-5DC6-878E-65D2C77BF0C2</object-id><label>Figure 2.</label><caption><p><italic><tp:taxon-name><tp:taxon-name-part taxon-name-part-type="genus" reg="Scutellaria">Scutellaria</tp:taxon-name-part> <tp:taxon-name-part taxon-name-part-type="species" reg="cavicola">cavicola</tp:taxon-name-part></tp:taxon-name></italic> C.Xiong, Z.Y.Wei &amp; L.F.Fu, sp. nov. A, B. Habitat; C. Flowering plant; D. Young inflorescence; E. Mature inflorescence; F. Flower (side view); G. Flower (front view); H. Dissection of a flower; I. Fruiting calyces; J. Nutlets.</p></caption><graphic xmlns:xlink="http://www.w3.org/1999/xlink" xlink:href="phytokeys-262-293_article-158923__-g002.jpg" position="float" orientation="portrait" xlink:type="simple" id="oo_1414805.jpg"><uri content-type="original_file" xlink:type="simple">https://binary.pensoft.net/fig/1414805</uri></graphic></fig><fig id="F3" position="float" orientation="portrait"><object-id xmlns:xlink="http://www.w3.org/1999/xlink" content-type="doi" xlink:type="simple">10.3897/phytokeys.262.158923.figure3</object-id><object-id xmlns:xlink="http://www.w3.org/1999/xlink" content-type="arpha" xlink:type="simple">982B5E07-06F5-59EE-B3CD-0B9EB554DD6B</object-id><label>Figure 3.</label><caption><p><italic><tp:taxon-name><tp:taxon-name-part taxon-name-part-type="genus" reg="Scutellaria">Scutellaria</tp:taxon-name-part> <tp:taxon-name-part taxon-name-part-type="species" reg="cavicola">cavicola</tp:taxon-name-part></tp:taxon-name></italic> C.Xiong, Z.Y.Wei &amp; L.F.Fu, sp. nov. A. Habit; B. Leaf blade; C. Flower (side view); D. Flower (front view); E. Corolla anatomy; F. Scutum; G. Nutlets.</p></caption><graphic xmlns:xlink="http://www.w3.org/1999/xlink" xlink:href="phytokeys-262-293_article-158923__-g003.jpg" position="float" orientation="portrait" xlink:type="simple" id="oo_1414806.jpg"><uri content-type="original_file" xlink:type="simple">https://binary.pensoft.net/fig/1414806</uri></graphic></fig><fig id="F4" position="float" orientation="portrait"><object-id xmlns:xlink="http://www.w3.org/1999/xlink" content-type="doi" xlink:type="simple">10.3897/phytokeys.262.158923.figure4</object-id><object-id xmlns:xlink="http://www.w3.org/1999/xlink" content-type="arpha" xlink:type="simple">8163B267-D414-5402-9AE0-BD768898435E</object-id><label>Figure 4.</label><caption><p><italic><tp:taxon-name><tp:taxon-name-part taxon-name-part-type="genus" reg="Scutellaria">Scutellaria</tp:taxon-name-part> <tp:taxon-name-part taxon-name-part-type="species" reg="tsinyunensis">tsinyunensis</tp:taxon-name-part></tp:taxon-name></italic> C.Y.Wu &amp; S.Chow. A. habitat; B. flowering plant; C. inflorescence; D. fruiting calyces.</p></caption><graphic xmlns:xlink="http://www.w3.org/1999/xlink" xlink:href="phytokeys-262-293_article-158923__-g004.jpg" position="float" orientation="portrait" xlink:type="simple" id="oo_1414807.jpg"><uri content-type="original_file" xlink:type="simple">https://binary.pensoft.net/fig/1414807</uri></graphic></fig></tp:treatment-sec><tp:treatment-sec sec-type="material" id="SECID0EWFBG"><title>Type.</title><p>China • Guangxi Zhuangzu Autonomous Region: Baise City (百色市), Lingyun County (凌云县), Jiayou Town (加尤镇), <named-content xmlns:xlink="http://www.w3.org/1999/xlink" content-type="dwc:verbatimCoordinates" xlink:type="simple"><named-content content-type="geo-json" specific-use="{&#34;type&#34;:&#34;Point&#34;,&#34;coordinates&#34;:[106.666667,24.500000]}" id="NCID0EEGBG" xlink:type="simple">24°30′N, 106°40′E</named-content></named-content>, alt. ca. 950 m, 19 August 2024, <italic>Chi Xiong et al. XC24010</italic> (holotype IBK!; isotypes IBK!, KUN!).</p></tp:treatment-sec><tp:treatment-sec sec-type="description" id="SECID0ELGBG"><title>Description.</title><p>Perennial herb. Stems 15–30 cm tall, ligneous, erect or ascending, 0.5–1.0 mm in diameter, mostly green, rarely purple or dark purple in nodes and purple pilose in stem end, glabrous downwards, unbranched or less branched. Leaves stiffly papery, lamina ovate to triangular-ovate, 14.5–23 × 8.5–14.5 mm, base broadly cuneate, rounded to truncate, margin undulate-crenate, apex obtuse to acute, glabrous on both sides, lateral veins 2–4 pairs, concave adaxially, impressed abaxially; petiole 3–7.5 mm long, dark purple, glabrous or purple pilose. Racemes terminal, 1–5 cm long, 3–10 flowers; bracts sessile, rhombic-ovate, 2–3.5 mm. Pedicel 2–3 mm long, purple pilose and sparsely glandular puberulent. Calyx ca. 2.5 mm, scutellum ca. 2 mm tall, purple pilose and sparsely glandular puberulent. Corolla tube white with purplish-red on limb, 15–18 mm long, densely white pilose and glandular puberulent outside, glabrous inside; tube bent, straight, ca. 12 mm long, base with a spur ca. 2 mm; throat ca. 4 mm wide; upper lip galeate, concave, apex emarginate, lower lip 3-lobed, median lobe triangular-ovate, ca. 6 mm wide, lateral lobes ovate, ca. 3 mm wide. Stamens 4, hidden, dimorphic; filaments flattened, ciliate above middle part; anthers densely pilose. Ovary smooth, 4-lobed; stalk short, style slender. Nutlets dark blue, ovoid ellipsoid, 1.22–1.47 × 0.79–0.98 mm, tuberculate.</p></tp:treatment-sec><tp:treatment-sec sec-type="phenology" id="SECID0EQGBG"><title>Phenology.</title><p>Flowering from August to October; fruiting from September to November.</p></tp:treatment-sec><tp:treatment-sec sec-type="etymology" id="SECID0EVGBG"><title>Etymology.</title><p>The specific epithet ‘<italic><tp:taxon-name><tp:taxon-name-part taxon-name-part-type="genus" reg="Scutellaria"/><tp:taxon-name-part taxon-name-part-type="species" reg="cavicola">cavicola</tp:taxon-name-part></tp:taxon-name></italic>’ refers to the cave-dwelling habit of the species. The Chinese name is given as “dòng shēng huáng qín (洞生黄芩)”.</p></tp:treatment-sec><tp:treatment-sec sec-type="distribution" id="SECID0EFHBG"><title>Distribution and ecology.</title><p>The new species is currently known only from the type locality at an elevation of ca. 950 m. It grows in soil near the entrance of a karst cave (Fig. <xref ref-type="fig" rid="F2">2A</xref>). The most frequent co-occurring vascular species include <italic><tp:taxon-name><tp:taxon-name-part taxon-name-part-type="genus" reg="Achudemia">Achudemia</tp:taxon-name-part> <tp:taxon-name-part taxon-name-part-type="species" reg="boniana">boniana</tp:taxon-name-part></tp:taxon-name></italic> (Gagnep.) L.F.Fu &amp; Y.G.Wei, <italic><tp:taxon-name><tp:taxon-name-part taxon-name-part-type="genus" reg="Laportea">Laportea</tp:taxon-name-part> <tp:taxon-name-part taxon-name-part-type="species" reg="cuspidata">cuspidata</tp:taxon-name-part></tp:taxon-name></italic> (Wedd.) Friis, <italic><tp:taxon-name><tp:taxon-name-part taxon-name-part-type="genus" reg="Mercurialis">Mercurialis</tp:taxon-name-part> <tp:taxon-name-part taxon-name-part-type="species" reg="leiocarpa">leiocarpa</tp:taxon-name-part></tp:taxon-name></italic> Siebold &amp; Zucc. and <italic><tp:taxon-name><tp:taxon-name-part taxon-name-part-type="genus" reg="Nephrolepis">Nephrolepis</tp:taxon-name-part> <tp:taxon-name-part taxon-name-part-type="species" reg="cordifolia">cordifolia</tp:taxon-name-part></tp:taxon-name></italic> (L.) C. Presl.</p></tp:treatment-sec><tp:treatment-sec sec-type="material" id="SECID0E2IBG"><title>Additional specimens examined.</title><p><italic><tp:taxon-name><tp:taxon-name-part taxon-name-part-type="genus" reg="Scutellaria">Scutellaria</tp:taxon-name-part> <tp:taxon-name-part taxon-name-part-type="species" reg="tsinyunensis">tsinyunensis</tp:taxon-name-part></tp:taxon-name></italic>: China • Chongqing Municipality, Beibei District, Jinyun Mountain, <italic>Yangyi Group IMPCYY013</italic> (KUN1553815!), <italic>IMPCYY019</italic> (KUN1550621!), same mountain, <italic>Beibei Team 002-Y</italic> (BJFC00110197!), same mountain, <italic>Z.F. Xu et. al. G0005</italic> (KUN1228330!); • Jiangjin District, Shimen Town, <italic>Yangyi Group IMPCYY006</italic> (KUN1554654!), Nanmuping, <italic>Jiangjin Team 116</italic> (SM717308028!, SM717308029!).</p></tp:treatment-sec><tp:treatment-sec sec-type="Conservation assessment" id="SECID0E5JBG"><title>Conservation assessment.</title><p><italic><tp:taxon-name><tp:taxon-name-part taxon-name-part-type="genus" reg="Scutellaria">Scutellaria</tp:taxon-name-part> <tp:taxon-name-part taxon-name-part-type="species" reg="cavicola">cavicola</tp:taxon-name-part></tp:taxon-name></italic> is currently known from a single population at the type locality, consisting of approximately 100–200 mature individuals. The estimated extent of occurrence (<abbrev xmlns:xlink="http://www.w3.org/1999/xlink" xlink:title="extent of occurrence" id="ABBRID0EPKBG" xlink:type="simple">EOO</abbrev>) and area of occupancy (<abbrev xmlns:xlink="http://www.w3.org/1999/xlink" xlink:title="area of occupancy" id="ABBRID0ETKBG" xlink:type="simple">AOO</abbrev>) of the new species are approximately 15,000 m<sup>2</sup> and 300 m<sup>2</sup>, respectively. The species is found near a cave entrance on a mountainside, adjacent to a small Buddhist temple (Fig. <xref ref-type="fig" rid="F2">2A</xref>) frequented by locals for religious activities such as incense burning. Based on the IUCN Red List Categories and Criteria (<xref ref-type="bibr" rid="B7">IUCN 2025</xref>), the species is temporarily assessed as Critically Endangered [<abbrev xmlns:xlink="http://www.w3.org/1999/xlink" xlink:title="Critically Endangered" id="ABBRID0EDLBG" xlink:type="simple">CR</abbrev> B1+2ab (ii, iii)].</p></tp:treatment-sec><ref-list><ref id="B26"><mixed-citation xmlns:xlink="http://www.w3.org/1999/xlink" xlink:type="simple"><person-group><name name-style="western"><surname>Wu</surname><given-names>CY</given-names></name><name name-style="western"><surname>Li</surname><given-names>XW</given-names></name></person-group> (<year>1977</year>) <source><italic><tp:taxon-name><tp:taxon-name-part taxon-name-part-type="genus">Scutellaria</tp:taxon-name-part></tp:taxon-name></italic> L. In: Wu CY, Li XW (Eds) Flora reipublicae popularis sinicae. Vol. 65.</source><publisher-name>Science Press</publisher-name>, <publisher-loc>Beijing</publisher-loc>, <size units="page">602 pp</size>.</mixed-citation></ref><ref id="B7"><mixed-citation xmlns:xlink="http://www.w3.org/1999/xlink" xlink:type="simple">IUCN (<year>2025</year>) The IUCN Red List of Threatened Species. Ver. 2025-1. Available from: <ext-link xlink:href="https://www.iucnredlist.org" ext-link-type="uri" xlink:type="simple">https://www.iucnredlist.org</ext-link> [Accessed 22 April 2025]</mixed-citation></ref></ref-list></tp:taxon-treatment>
